# Supplementary material for: ﻿Waterfalls as a reservoir for caddisfly larvae (Insecta, Trichoptera): exploring a poorly known habitat
Source: Zookeys. 2025 Dec 10;1263:479–98. doi: 10.3897/zookeys.1263.148087 (PMC12712644; doi:10.3897/zookeys.1263.148087)
Supplement: Supplementary material 1 — Number of individuals and relative abundances of caddisfly larvae collected per taxa and sampling site, Wilcoxon test results and additional collecting sites information [file zookeys-1263-479_article-148087__-s001.xlsx]

## Sheet: Hoja1
Table 1. Total abundances of Trichoptera larvae collected in waterfalls in Costa Rica according to each sampling site.
Family	Genus	B1	B2	B3	B4	B5	B6	B7	B8	R9	R10	B11	R12	R13	R14	B15	B16	B17	B18	B19	B20	B21	R22	R23	R24	B25	B26	R27	R28	B29	B30	B31	B32	B33	R34	B35	B36	B37	B38
Anomalopsychidae	Contulma	0	0	0	0	0	0	0	0	0	2	0	4	0	0	0	0	0	10	0	2	0	6	30	0	0	0	0	0	0	0	0	0	0	0	0	13	25	0
Glossosomatidae	Undet.	0	1	0	0	0	0	0	0	0	0	0	0	0	0	0	0	0	0	0	1	0	0	0	0	0	0	0	0	0	0	0	0	0	0	0	0	0	0
Helicopsychidae	Helicopsyche	0	2	19	0	0	0	0	1	15	2	3	61	4	14	0	0	0	0	0	4	2	0	0	0	0	0	0	0	0	0	1	0	0	0	0	0	1	0
Hydrobiosidae	Atopsyche	0	0	4	0	4	0	0	0	0	0	0	0	0	0	0	0	1	40	7	3	1	5	0	0	0	0	0	1	0	0	0	0	0	0	1	0	2	0
Hydropsychidae	Calosopsyche	0	0	2	74	18	0	0	65	67	494	19	46	37	252	43	5	57	0	0	6	28	346	110	166	0	14	23	11	12	0	12	65	52	238	94	23	17	15
Hydropsychidae	Leptonema	5	10	1	0	0	0	0	0	4	0	1	0	0	0	0	0	0	0	0	3	1	0	0	2	0	0	0	0	6	10	0	0	3	1	0	0	0	0
Hydropsychidae	Smicridea	2	0	0	0	0	0	0	0	1	0	0	0	0	1	0	0	6	0	0	17	1	0	0	0	0	0	9	0	0	0	3	3	0	3	0	0	0	0
Hydropsychidae	Undet.	0	0	0	0	0	0	0	0	0	0	0	0	0	0	0	0	0	0	0	0	0	0	0	0	0	0	14	0	0	0	0	0	0	0	0	0	0	0
Hydroptilidae	Alisotrichia	0	492	0	1	25	303	878	248	0	1	0	0	0	0	0	3	67	0	0	0	6	0	0	0	1	1	166	0	0	9	0	12	0	0	0	0	0	1
Hydroptilidae	Anchitrichia	0	0	0	0	0	0	0	0	0	0	0	0	0	0	0	0	0	0	0	0	1	0	0	0	0	0	0	0	0	0	0	0	0	0	0	0	0	0
Hydroptilidae	Byrsopteryx	0	0	0	0	0	0	0	0	1	2	0	5	0	1	9	8	0	0	0	0	0	3	0	20	118	7	0	1	0	5	0	1	4	44	0	0	0	4
Hydroptilidae	Cerasmatrichia	0	0	0	1	2	0	0	0	0	1	5	0	1	0	0	2	0	0	0	0	0	1	0	1	0	0	0	8	0	0	6	17	1	0	4	1	0	11
Hydroptilidae	Hydroptila	0	0	0	0	0	0	0	0	0	0	0	0	0	0	0	0	0	0	0	0	0	0	0	0	1	0	0	1	0	0	0	0	0	0	0	0	0	0
Hydroptilidae	Leucotrichia	0	2	1	1	0	0	0	0	17	0	0	0	2	0	8	1	2	0	0	0	2	1	0	0	0	5	0	0	0	0	4	17	22	3	5	4	13	2
Hydroptilidae	Mayatrichia	0	0	0	0	0	0	0	0	0	0	0	0	0	0	0	0	0	0	0	0	0	3	0	0	0	0	0	0	0	0	0	0	0	0	0	0	0	0
Hydroptilidae	Metrichia	42	24	38	17	12	0	0	0	73	41	38	34	11	208	416	5	20	6	0	413	2	73	27	84	54	16	0	21	27	107	16	3	22	113	19	29	32	63
Hydroptilidae	Neotrichia	0	0	0	0	1	0	1	0	0	0	0	2	0	0	0	0	0	0	0	0	2	6	2	0	0	0	0	0	0	0	0	0	0	0	0	1	1	0
Hydroptilidae	Ochrotrichia	0	0	0	0	0	0	0	0	0	0	0	9	0	0	0	0	2	0	0	0	0	21	0	0	0	0	0	32	0	0	0	0	0	0	0	2	0	0
Hydroptilidae	Rhyacopsyche	0	0	0	2	2	0	0	0	0	2	10	9	0	0	0	0	14	0	0	20	0	10	24	1	0	0	0	0	2	0	5	8	2	0	5	4	1	12
Hydroptilidae	Zumatrichia	0	0	1	0	0	0	0	0	0	0	0	0	0	0	14	0	0	0	0	0	0	3	0	0	0	22	0	0	0	0	0	22	12	0	0	0	0	0
Hydroptilidae	Undet.	0	19	7	3	0	0	0	0	0	9	0	1	0	8	0	0	0	0	0	0	0	0	0	3	21	0	0	6	0	17	0	1	349	87	0	0	0	0
Lepidostomatidae	Lepidostoma	0	0	0	0	0	0	0	0	0	0	0	0	0	0	0	0	0	55	2	0	0	0	0	0	0	0	0	0	0	0	0	0	0	0	0	0	0	0
Leptoceridae	Atanatolica	0	0	10	31	66	0	0	0	0	3	0	38	0	0	0	11	14	0	0	74	39	229	17	0	0	0	0	0	0	0	21	0	0	0	32	34	10	0
Leptoceridae	Nectopsyche	0	0	0	0	0	0	0	0	0	1	0	0	0	0	1	0	0	0	0	0	0	0	0	0	0	0	0	0	0	0	0	0	0	0	0	0	0	1
Philopotamidae	Chimarra (Chimarra)	0	0	0	0	0	0	0	0	0	0	0	0	0	0	0	0	0	0	0	0	0	0	0	0	0	0	0	0	0	0	0	4	0	0	0	0	0	0
Philopotamidae	Chimarra (Curgia)	24	1	4	0	143	0	0	13	38	373	0	47	452	2	17	0	1	0	0	0	0	91	15	25	34	0	0	0	0	0	0	4	0	0	0	0	0	0
Philopotamidae	Wormaldia	0	0	0	0	0	0	0	0	0	0	0	0	0	0	0	4	47	0	0	1	9	0	0	9	0	0	53	0	0	0	0	0	0	0	0	0	3	1
Xiphocentronidae	Undet.	4	11	10	0	5	0	0	1	22	8	0	2	6	14	3	3	9	3	0	5	2	0	1	12	4	0	0	1	1	1	1	1	2	2	0	1	1	5

## Sheet: Hoja2
Table 2. Relative abundances of Trichoptera larvae collected in waterfalls in Costa Rica according to each sampling site.
Family	Genus	B1	B2	B3	B4	B5	B6	B7	B8	R9	R10	B11	R12	R13	R14	B15	B16	B17	B18	B19	B20	B21	R22	R23	R24	B25	B26	R27	R28	B29	B30	B31	B32	B33	R34	B35	B36	B37	B38
Anomalopsychidae	Contulma	0	0	0	0	0	0	0	0	0	0.00212993	0	0.0155039	0	0	0	0	0	0.0877193	0	0.00364299	0	0.0075188	0.132743	0	0	0	0	0	0	0	0	0	0	0	0	0.116071	0.235849	0
Glossosomatidae	Undet.	0	0.00177936	0	0	0	0	0	0	0	0	0	0	0	0	0	0	0	0	0	0.00182149	0	0	0	0	0	0	0	0	0	0	0	0	0	0	0	0	0	0
Helicopsychidae	Helicopsyche	0	0.00355872	0.195876	0	0	0	0	0.00304878	0.0630252	0.00212993	0.0394737	0.236434	0.00779727	0.028	0	0	0	0	0	0.00728597	0.0208333	0	0	0	0	0	0	0	0	0	0.0144928	0	0	0	0	0	0.00943396	0
Hydrobiosidae	Atopsyche	0	0	0.0412371	0	0.0143885	0	0	0	0	0	0	0	0	0	0	0	0.00416667	0.350877	0.777778	0.00546448	0.0104167	0.00626566	0	0	0	0	0	0.0121951	0	0	0	0	0	0	0.00625	0	0.0188679	0
Hydropsychidae	Calosopsyche	0	0	0.0206186	0.569231	0.0647482	0	0	0.198171	0.281513	0.526092	0.25	0.178295	0.0721248	0.504	0.0841487	0.119048	0.2375	0	0	0.010929	0.291667	0.433584	0.486726	0.513932	0	0.215385	0.0867925	0.134146	0.25	0	0.173913	0.411392	0.110874	0.484725	0.5875	0.205357	0.160377	0.130435
Hydropsychidae	Leptonema	0.0649351	0.0177936	0.0103093	0	0	0	0	0	0.0168067	0	0.0131579	0	0	0	0	0	0	0	0	0.00546448	0.0104167	0	0	0.00619195	0	0	0	0	0.125	0.0671141	0	0	0.00639659	0.00203666	0	0	0	0
Hydropsychidae	Smicridea	0.025974	0	0	0	0	0	0	0	0.00420168	0	0	0	0	0.002	0	0	0.025	0	0	0.0309654	0.0104167	0	0	0	0	0	0.0339623	0	0	0	0.0434783	0.0189873	0	0.00610998	0	0	0	0
Hydropsychidae	Undet.	0	0	0	0	0	0	0	0	0	0	0	0	0	0	0	0	0	0	0	0	0	0	0	0	0	0	0.0528302	0	0	0	0	0	0	0	0	0	0	0
Hydroptilidae	Alisotrichia	0	0.875445	0	0.00769231	0.0899281	1	0.998862	0.756098	0	0.00106496	0	0	0	0	0	0.0714286	0.279167	0	0	0	0.0625	0	0	0	0.00429185	0.0153846	0.626415	0	0	0.0604027	0	0.0759494	0	0	0	0	0	0.00869565
Hydroptilidae	Anchitrichia	0	0	0	0	0	0	0	0	0	0	0	0	0	0	0	0	0	0	0	0	0.0104167	0	0	0	0	0	0	0	0	0	0	0	0	0	0	0	0	0
Hydroptilidae	Byrsopteryx	0	0	0	0	0	0	0	0	0.00420168	0.00212993	0	0.0193798	0	0.002	0.0176125	0.190476	0	0	0	0	0	0.0037594	0	0.0619195	0.506438	0.107692	0	0.0121951	0	0.033557	0	0.00632911	0.00852878	0.089613	0	0	0	0.0347826
Hydroptilidae	Cerasmatrichia	0	0	0	0.00769231	0.00719424	0	0	0	0	0.00106496	0.0657895	0	0.00194932	0	0	0.047619	0	0	0	0	0	0.00125313	0	0.00309598	0	0	0	0.097561	0	0	0.0869565	0.107595	0.0021322	0	0.025	0.00892857	0	0.0956522
Hydroptilidae	Hydroptila	0	0	0	0	0	0	0	0	0	0	0	0	0	0	0	0	0	0	0	0	0	0	0	0	0.00429185	0	0	0.0121951	0	0	0	0	0	0	0	0	0	0
Hydroptilidae	Leucotrichia	0	0.00355872	0.0103093	0.00769231	0	0	0	0	0.0714286	0	0	0	0.00389864	0	0.0156556	0.0238095	0.00833333	0	0	0	0.0208333	0.00125313	0	0	0	0.0769231	0	0	0	0	0.057971	0.107595	0.0469083	0.00610998	0.03125	0.0357143	0.122642	0.0173913
Hydroptilidae	Mayatrichia	0	0	0	0	0	0	0	0	0	0	0	0	0	0	0	0	0	0	0	0	0	0.0037594	0	0	0	0	0	0	0	0	0	0	0	0	0	0	0	0
Hydroptilidae	Metrichia	0.545455	0.0427046	0.391753	0.130769	0.0431655	0	0	0	0.306723	0.0436635	0.5	0.131783	0.0214425	0.416	0.81409	0.119048	0.0833333	0.0526316	0	0.752277	0.0208333	0.0914787	0.119469	0.260062	0.23176	0.246154	0	0.256098	0.5625	0.718121	0.231884	0.0189873	0.0469083	0.230143	0.11875	0.258929	0.301887	0.547826
Hydroptilidae	Neotrichia	0	0	0	0	0.00359712	0	0.00113766	0	0	0	0	0.00775194	0	0	0	0	0	0	0	0	0.0208333	0.0075188	0.00884956	0	0	0	0	0	0	0	0	0	0	0	0	0.00892857	0.00943396	0
Hydroptilidae	Ochrotrichia	0	0	0	0	0	0	0	0	0	0	0	0.0348837	0	0	0	0	0.00833333	0	0	0	0	0.0263158	0	0	0	0	0	0.390244	0	0	0	0	0	0	0	0.0178571	0	0
Hydroptilidae	Rhyacopsyche	0	0	0	0.0153846	0.00719424	0	0	0	0	0.00212993	0.131579	0.0348837	0	0	0	0	0.0583333	0	0	0.0364299	0	0.0125313	0.106195	0.00309598	0	0	0	0	0.0416667	0	0.0724638	0.0506329	0.00426439	0	0.03125	0.0357143	0.00943396	0.104348
Hydroptilidae	Zumatrichia	0	0	0.0103093	0	0	0	0	0	0	0	0	0	0	0	0.0273973	0	0	0	0	0	0	0.0037594	0	0	0	0.338462	0	0	0	0	0	0.139241	0.0255864	0	0	0	0	0
Hydroptilidae	Undet.	0	0.0327022	0.0721649	0.0230769	0	0	0	0	0	0.00949367	0	0.00387597	0	0.016	0	0	0	0	0	0	0	0	0	0.00928793	0.0882353	0	0	0.0681818	0	0.10241	0	0.00632911	0.42665	0.15371	0	0	0	0
Lepidostomatidae	Lepidostoma	0	0	0	0	0	0	0	0	0	0	0	0	0	0	0	0	0	0.482456	0.222222	0	0	0	0	0	0	0	0	0	0	0	0	0	0	0	0	0	0	0
Leptoceridae	Atanatolica	0	0	0.103093	0.238462	0.23741	0	0	0	0	0.00319489	0	0.147287	0	0	0	0.261905	0.0583333	0	0	0.134791	0.40625	0.286967	0.0752212	0	0	0	0	0	0	0	0.304348	0	0	0	0.2	0.303571	0.0943396	0
Leptoceridae	Nectopsyche	0	0	0	0	0	0	0	0	0	0.00106496	0	0	0	0	0.00195695	0	0	0	0	0	0	0	0	0	0	0	0	0	0	0	0	0	0	0	0	0	0	0.00869565
Philopotamidae	Chimarra (Chimarra)	0	0	0	0	0	0	0	0	0	0	0	0	0	0	0	0	0	0	0	0	0	0	0	0	0	0	0	0	0	0	0	0.0253165	0	0	0	0	0	0
Philopotamidae	Chimarra (Curgia)	0.311688	0.00177936	0.0412371	0	0.514388	0	0	0.0396341	0.159664	0.397231	0	0.182171	0.881092	0.004	0.0332681	0	0.00416667	0	0	0	0	0.114035	0.0663717	0.0773994	0.145923	0	0	0	0	0	0	0.0253165	0	0	0	0	0	0
Philopotamidae	Wormaldia	0	0	0	0	0	0	0	0	0	0	0	0	0	0	0	0.0952381	0.195833	0	0	0.00182149	0.09375	0	0	0.0278638	0	0	0.2	0	0	0	0	0	0	0	0	0	0.0283019	0.00869565
Xiphocentronidae	Undet.	0.0519481	0.019573	0.103093	0	0.0179856	0	0	0.00304878	0.092437	0.0085197	0	0.00775194	0.0116959	0.028	0.00587084	0.0714286	0.0375	0.0263158	0	0.00910747	0.0208333	0	0.00442478	0.0371517	0.0171674	0	0	0.0121951	0.0208333	0.00671141	0.0144928	0.00632911	0.00426439	0.00407332	0	0.00892857	0.00943396	0.0434783

## Sheet: Hoja3
Table 3. Relative abundances of Trichoptera larvae collected in 11 waterfalls and its corresponding rivers in Costa Rica, and Wilcoxon test and p values per taxon.
Taxon	Waterfall_1	Waterfall_2	Waterfall_3	Waterfall_4	Waterfall_5	Waterfall_6	Waterfall_7	Waterfall_8	Waterfall_9	Waterfall_10	Waterfall_11	River_1	River_2	River_3	River_4	River_5	River_6	River_7	River_8	River_9	River_10	River_11	Wilcoxon	p value
Alisotrichia	0	0	0	0	0.00869565	0	0	0	0	0	0	0	0	0	0	0	0	0.010101	0	0	0	0	1	1
Atanatolica	0	0	0.111111	0.303571	0	0	0.14786	0	0.286967	0.0943396	0	0	0	0	0.0114943	0	0	0.040404	0	0.0193548	0.0258621	0	0	0.062
Atopsyche	0	0.0131579	0.0444444	0	0	0	0	0.777778	0.00626566	0.0188679	0	0	0.0338983	0.00738007	0.0114943	0	0	0.121212	0.109195	0.0193548	0.12931	0	11	0.687
Byrsopteryx	0.0625	0.0131579	0	0	0.0347826	0.0261438	0.0194553	0	0.0037594	0	0.091858	0	0	0	0	0.00980392	0	0	0	0	0	0.00628931	0	0.016
Calosopsyche	0.51875	0.144737	0.0222222	0.205357	0.130435	0.339869	0.178988	0	0.433584	0.160377	0.496868	0	0.00338983	0	0.0804598	0.0490196	0	0.010101	0	0.251613	0.137931	0	0	0.002
Cerasmatrichia	0.003125	0.105263	0	0.00892857	0.0956522	0.00653595	0	0	0.00125313	0	0	0	0	0	0.0114943	0.0294118	0	0	0	0	0	0	2	0.094
Chimarra (Chimarra)	0	0	0	0	0	0	0	0	0	0	0	0.0691244	0	0.346863	0.0229885	0.0294118	0.030303	0.030303	0	0.00967742	0	0.179245	0	0.008
Chimarra (Curgia)	0.078125	0	0.0444444	0	0	0	0.182879	0	0.114035	0	0	0	0	0	0	0	0	0	0	0	0	0	0	0.125
Contulma	0	0	0	0.116071	0	0	0.0155642	0	0.0075188	0.235849	0	0	0	0	0	0	0	0	0	0.00967742	0	0	1	0.25
Helicopsyche	0	0	0.211111	0	0	0	0.237354	0	0	0.00943396	0	0.00921659	0.0169492	0	0.0574713	0	0.0227273	0.10101	0	0.00645161	0.241379	0.00628931	15	0.426
Hydroptila	0	0.0131579	0	0	0	0	0	0	0	0	0	0.078341	0	0	0	0	0.00757576	0	0	0	0	0.0188679	2	0.375
Lepidostoma	0	0	0	0	0	0	0	0.222222	0	0	0	0	0	0	0.0689655	0	0	0	0.890805	0.0612903	0.155172	0	0	0.125
Leptonema	0.00625	0	0.0111111	0	0	0.0196078	0	0	0	0	0.00208768	0.00460829	0.0779661	0.095941	0.218391	0.107843	0.0909091	0.0909091	0	0.103226	0.0689655	0.128931	1	0.004
Leucotrichia	0	0	0.0111111	0.0357143	0.0173913	0.143791	0	0	0.00125313	0.122642	0.110647	0	0	0.00369004	0	0	0.0909091	0	0	0	0	0.081761	0	0.02
Mayatrichia	0	0	0	0	0	0	0	0	0.0037594	0	0	0	0	0	0	0	0	0	0	0.0129032	0	0	0	1
Metrichia	0.2625	0.276316	0.422222	0.258929	0.547826	0.143791	0.132296	0	0.0914787	0.301887	0.235908	0.00921659	0.0440678	0	0.045977	0.460784	0	0.010101	0	0.145161	0.103448	0.00314465	1	0.004
Nectopsyche	0	0	0	0	0.00869565	0	0	0	0	0	0	0	0.8	0.00369004	0.0114943	0.0392157	0.030303	0	0	0.106452	0	0	0	0.031
Neotrichia	0	0	0	0.00892857	0	0	0.0077821	0	0.0075188	0.00943396	0	0.668203	0	0.0332103	0.448276	0.00980392	0.5	0.0505051	0	0.154839	0.0603448	0.00628931	0	0.004
Ochrotrichia	0	0.421053	0	0.0178571	0	0	0.0350195	0	0.0263158	0	0	0	0	0	0	0	0	0	0	0.00322581	0	0	0	0.125
Rhyacopsyche	0.003125	0	0	0.0357143	0.104348	0.0130719	0.0350195	0	0.0125313	0.00943396	0	0	0.020339	0	0.0114943	0.0980392	0	0.020202	0	0	0.0258621	0	13	0.547
Smicridea	0	0	0	0	0	0	0	0	0	0	0.00626305	0.156682	0	0.509225	0	0.166667	0.219697	0.515152	0	0.0967742	0	0.559748	0	0.016
Wormaldia	0.028125	0	0	0	0.00869565	0	0	0	0	0.0283019	0	0	0	0	0	0	0	0	0	0	0	0	0	0.25
Xiphocentronidae	0.0375	0.0131579	0.111111	0.00892857	0.0434783	0.0130719	0.0077821	0	0	0.00943396	0.00417537	0.00460829	0.00338983	0	0	0	0.00757576	0	0	0	0.0517241	0	7	0.074
Zumatrichia	0	0	0.0111111	0	0	0.294118	0	0	0.0037594	0	0.0521921	0	0	0	0	0	0	0	0	0	0	0.00943396	0	0.125

## Sheet: Hoja4
Table 4. Additional data of collecting sites: Sampling date and hour of physical and chemical measurements.
Site	Date	Hour
B1	2023-01-26	14:00:00
B2	2022-11-24	12:55:00
B3	2023-01-27	14:20:00
B4	2022-11-25	ND
B5	2023-01-29	13:55:00
B6	2022-09-16	12:30:00
B7	2022-09-18	14:45:00
B8	2022-08-04	14:30:00
R9	2023-03-09	13:00:00
R10	2023-03-12	ND
B11	2022-12-30	12:15:00
R12	2023-02-11	14:30:00
R13	2023-04-01	ND
R14	2023-02-26	ND
B15	2023-03-18	15:55:00
B16	2023-03-19	11:20:00
B17	2023-03-19	16:10:00
B18	2022-08-25	12:40:00
B19	2022-05-31	10:50:00
B20	2023-03-24	13:00:00
B21	2023-03-20	12:45:00
R22	2022-08-26	11:40:00
R23	2022-08-27	10:30:00
R24	2023-03-23	12:10:00
B25	2023-03-22	16:35:00
B26	2023-03-21	17:25:00
R27	2023-03-21	ND
R28	2022-08-28	10:50:00
B29	2022-07-25	ND
B30	2022-01-14	12:55:00
B31	2022-01-08	11:10:00
B32	2022-09-29	15:15:00
B33	2022-10-23	12:15:00
R34	2022-10-01	12:00:00
B35	2022-04-21	13:40:00
B36	2022-07-29	10:45:00
B37	2022-07-30	09:45:00
B38	2023-04-10	09:50:00
